# Supplementary material for: Utilizing Constant Energy Difference between sp-Peak and C 1s Core Level in Photoelectron Spectra for Unambiguous Identification and Quantification of Diamond Phase in Nanodiamonds
Source: Nanomaterials (Basel). 2024 Mar 27;14(7):590. doi: 10.3390/nano14070590 (PMC11013481; doi:10.3390/nano14070590)
Supplement: Supplementary file 1 [file nanomaterials-14-00590-s001.zip]

Archive with 1 entries (1 files):
- nanomaterials-2927583-supplementary.pdf
